# Supplementary material for: A New Approach for Understanding International Hospital Bed Numbers and Application to Local Area Bed Demand and Capacity Planning
Source: Int J Environ Res Public Health. 2024 Aug 6;21(8):1035. doi: 10.3390/ijerph21081035 (PMC11353596; doi:10.3390/ijerph21081035)
Supplement: Supplementary file 1 [file ijerph-21-01035-s001.zip]

Archive with 1 entries (1 files):
- ijerph-3044594-supplementary.pdf
